# Supplementary material for: Relationship of Thermal Treatment and Antioxidant Capacity in Cooked Foods
Source: Antioxidants (Basel). 2022 Nov 24;11(12):2324. doi: 10.3390/antiox11122324 (PMC9774919; doi:10.3390/antiox11122324)
Supplement: Supplementary file 1 [file antioxidants-11-02324-s001.zip]

Archive with 1 entries (1 files):
- antioxidants-1977298-supplementary.pdf
